# Supplementary material for: Dogs and cats as sources of companionship and emotional support in vulnerable animal caregivers
Source: Front Psychol. 2026 Jul 8;17:1831814. doi: 10.3389/fpsyg.2026.1831814 (PMC13388327; doi:10.3389/fpsyg.2026.1831814)
Supplement: Supplementary file 1 [file Data_Sheet_1.XLSX]

## Sheet: S1-Sociodemographic variables
ID	Group	Age	Gender	DOG yes (1) no (0)	CAT yes (1) no (0)	Number of DOGS	Number of CATS
1	HOMELESS	41	M	1	0	1	0
2	HOMELESS	59	M	1	0	3	0
3	HOMELESS	52	M	1	0	3	0
4	HOMELESS	33	M	1	0	1	0
5	HOMELESS	51	M	1	1	1	1
6	HOMELESS	45	F	1	0	3	0
7	HOMELESS	53	M	1	0	1	0
8	HOMELESS	50	M	1	0	1	0
9	HOMELESS	31	F	1	0	2	0
10	HOMELESS	47	M	1	0	1	0
11	HOMELESS	35	M	1	0	2	0
12	HOMELESS	62	M	1	0	1	0
13	HOMELESS	45	F	1	0	1	0
14	HOMELESS	41	F	1	0	1	0
15	HOMELESS	44	M	1	0	1	0
16	HOMELESS	64	M	1	0	2	0
17	HOMELESS	46	M	1	0	1	0
18	HOMELESS	43	M	1	0	1	0
19	HOMELESS	35	M	1	0	1	0
20	HOMELESS	59	M	1	0	1	0
21	HOMELESS	33	F	1	0	2	0
22	HOMELESS	45	M	0	1	0	1
23	HOMELESS	54	M	1	0	1	0
24	HOMELESS	59	M	1	0	1	0
25	HOMELESS	51	M	1	0	1	0
26	HOMELESS	30	M	1	0	1	0
27	HOMELESS	37	F	1	0	1	0
28	HOMELESS	51	M	1	0	2	0
29	HOMELESS	63	F	1	0	1	0
30	HOMELESS	59	M	1	0	1	0
31	MONOPARENTAL FAMILY	37	F	1	0	2	0
32	ILLNESS	45	F	1	0	1	0
33	WOMEN CAREHOME	43	TRANS	1	0	1	0
34	NO MONEY	39	F	1	0	1	0
35	MONOPARENTAL FAMILY	54	F	0	1	0	2
36	INFRA-HOUSING	46	F	1	0	2	0
37	INFRA-HOUSING	39	M	1	0	1	0
38	INFRA-HOUSING	39	M	1	0	1	0
39	NO MONEY	54	M	1	0	1	0
40	ILLNESS	45	F	1	0	1	0
41	INFRA-HOUSING	19	F	1	0	2	0
42	INFRA-HOUSING	53	F	1	0	1	0
43	NO MONEY	28	F	1	0	1	0
44	INFRA-HOUSING/NO MONEY	45	M	1	0	1	0
45	INFRA-HOUSING/NO MONEY	28	F	1	0	1	0
46	ILLNESS	40	M	1	0	1	0
47	INFRA-HOUSING	64	F	1	0	1	0
48	INFRA-HOUSING	48	M	1	0	1	0
49	INFRA-HOUSING	38	F	1	0	1	0
50	ILLNESS	43	M	1	0	1	0
51	INFRA-HOUSING	36	F	1	0	2	0
52	HOUSING FIRST	61	M	1	0	1	0
53	HOUSING FIRST	33	F	1	0	1	0
54	INFRA-HOUSING	38	M	1	0	1	0
55	WOMEN CAREHOME	21	F	1	0	1	0
56	ILLNESS	34	M	1	0	1	0
57	ILLNESS/INFRA-HOUSING	56	M	1	0	1	0
58	NO MONEY	59	M	1	1	2	1
59	FAMILY MONOMARENTAL	44	F	1	1	1	6
60	NO MONEY	35	F	1	1	1	1
61	ELDERLY	60	F	0	1	0	2
62	ELDERLY	67	F	1	1	1	1
63	ELDERLY	74	M	1	0	1	0
64	ELDERLY	62	F	1	0	1	0
65	ELDERLY	61	F	1	0	1	0
66	ELDERLY	64	F	1	0	1	0
67	ELDERLY	60	F	1	0	1	0
68	ELDERLY	60	F	1	1	1	2
69	ELDERLY	63	F	1	0	2	0
70	ELDERLY	80	M	1	0	1	0
71	ELDERLY	77	F	1	0	2	0
72	ELDERLY	60	M	0	1	0	1
73	ELDERLY	69	F	1	0	1	0
74	ELDERLY	61	F	0	1	0	13
75	ELDERLY	60	F	1	0	1	0
76	ELDERLY	72	F	1	1	1	1
77	ELDERLY	61	F	1	1	2	3
78	ELDERLY	66	M	1	0	1	0
79	ELDERLY	64	F	0	1	0	2
80	VIOLENCE VICTIM	55	F	1	1	1	1
81	VIOLENCE VICTIM	40	F	1	1	1	1
82	VIOLENCE VICTIM	32	F	1	0	1	0
83	VIOLENCE VICTIM	39	F	1	0	1	0
84	VIOLENCE VICTIM	52	F	1	1	2	1
85	VIOLENCE VICTIM	45	F	0	1	0	3
86	VIOLENCE VICTIM	55	F	1	0	1	0
87	VIOLENCE VICTIM	41	F	1	0	1	0
88	VIOLENCE VICTIM	41	F	1	0	6	0
89	VIOLENCE VICTIM	43	F	1	0	3	0
90	VIOLENCE VICTIM	54	F	1	0	1	0
91	VIOLENCE VICTIM	41	F	1	0	1	0
92	VIOLENCE VICTIM	42	F	0	1	0	1
93	VIOLENCE VICTIM	41	F	0	1	0	2
94	VIOLENCE VICTIM	53	F	1	0	2	0
95	VIOLENCE VICTIM	55	F	1	0	1	0
96	VIOLENCE VICTIM	41	F	1	1	2	2
97	VIOLENCE VICTIM	42	F	1	0	2	0
98	VIOLENCE VICTIM	34	F	1	0	2	0
99	VIOLENCE VICTIM	53	F	1	0	1	0
100	VIOLENCE VICTIM	31	F	1	0	7	0

## Sheet: S2-Pre-processed data
ID	On a scale from 1 to 10, where would you place your pet?	Who do you enjoy spending your time with? Rank 1	Who do you enjoy spending your time with? Rank 2	Who do you enjoy spending your time with? Rank 3	Who do you enjoy spending your time with? Rank 4	Who do you enjoy spending your time with? Rank 5	Who do you not like being away from? Rank 1	Who do you not like being away from? Rank 2	Who do you not like being away from? Rank 3	Who do you not like being away from? Rank 4	Who do you not like being away from? Rank 5	Who do you like to be with when you're upset or feeling down about something? Rank 1	Who do you like to be with when you're upset or feeling down about something? Rank 2	Who do you like to be with when you're upset or feeling down about something? Rank 3	Who do you like to be with when you're upset or feeling down about something? Rank 4	Who do you like to be with when you're upset or feeling down about something? Rank 5	Who do you value the most for advice? Rank 1	Who do you value the most for advice? Rank 2	Who do you value the most for advice? Rank 3	Who do you value the most for advice? Rank 4	Who do you value the most for advice? Rank 5	Who do you turn to first to share that you've achieved something good? Rank 1	Who do you turn to first to share that you've achieved something good? Rank 2	Who do you turn to first to share that you've achieved something good? Rank 3	Who do you turn to first to share that you've achieved something good? Rank 4	Who do you turn to first to share that you've achieved something good? Rank 5	Who can you always count on? Rank 1	Who can you always count on? Rank 2	Who can you always count on? Rank 3	Who can you always count on? Rank 4	Who can you always count on? Rank 5	Who helps you the most in difficult times? Rank 1	Who helps you the most in difficult times? Rank 2	Who helps you the most in difficult times? Rank 3	Who helps you the most in difficult times? Rank 4	Who helps you the most in difficult times? Rank 5	Which individuals give you reasons to get up every morning? Rank 1	Which individuals give you reasons to get up every morning? Rank 2	Which individuals give you reasons to get up every morning? Rank 3	Which individuals give you reasons to get up every morning? Rank 4	Which individuals give you reasons to get up every morning? Rank 5	If everyone else abandoned you, who do you think would always be there? Rank 1	If everyone else abandoned you, who do you think would always be there? Rank 2	If everyone else abandoned you, who do you think would always be there? Rank 3	If everyone else abandoned you, who do you think would always be there? Rank 4	If everyone else abandoned you, who do you think would always be there? Rank 5	Who do you think keeps you company the most? Rank 1	Who do you think keeps you company the most? Rank 2	Who do you think keeps you company the most? Rank 3
1	10	DOG	EDUCATOR	NEIGHBOUR	FRIEND		DOG	FRIEND	FRIEND			DOG	FRIEND				EDUCATOR					EDUCATOR	EDUCATOR	FRIEND	NEIGHBOUR		DOG					EDUCATOR	DOG				DOG					DOG					DOG
2	10	DOG					DOG					DOG					FRIEND	FRIEND				DOG					DOG					DOG					DOG					DOG					DOG
3	10	DOG					DOG					DOG					FRIEND	FRIEND				FRIEND					FRIEND	FRIEND				FRIEND	FRIEND				DOG					DOG					DOG
4	9	FRIEND	DOG				PARTNER	CHILD	PARENT	DOG	FRIEND	DOG					FRIEND										DOG										FRIEND	FRIEND	DOG			DOG					DOG
5	10	DOG	FRIEND	CAT			DOG	FAMILY	CAT			DOG	CAT														FAADA	DOG	CAT			EDUCATOR	DOG	CAT			DOG	CAT				DOG	PARENT	CAT			DOG	CAT
6	10	DOG					DOG					DOG					PARENT					PARENT					PARTNER					PARTNER					PARTNER	DOG				DOG					DOG
7	10	DOG					DOG					DOG															DOG					NEIGHBOUR	NEIGHBOUR				DOG					DOG					DOG
8	10	DOG	FRIEND				DOG	PARENT	PARENT			DOG					PARENT					DOG					DOG					DOG					DOG					DOG					DOG
9	10	DOG					DOG					DOG					GRANDPARENT	PARTNER				GRANDPARENT					GRANDPARENT	SIBLING	DOG			GRANDPARENT					DOG					DOG					DOG
10	10	DOG	NEIGHBOUR	FRIEND			DOG					DOG					FRIEND	NEIGHBOUR	NEIGHBOUR			FRIEND	NEIGHBOUR	NEIGHBOUR			NEIGHBOUR	NEIGHBOUR	DOG			NEIGHBOUR	DOG				DOG					DOG					DOG
11	10	PARTNER	DOG				GRANDPARENT	DOG	PARTNER								GRANDPARENT					GRANDPARENT	PARENT				PARENT	GRANDPARENT	SIBLING	PARENT	DOG	DOG	GRANDPARENT				DOG					DOG	GRANDPARENT	SIBLING			DOG
12	10	DOG					DOG					DOG					DOG					NEIGHBOUR					FRIEND	DOG				NEIGHBOUR	DOG				DOG					DOG					DOG
13	10	DOG	CHILD				FAMILY	DOG	CHILD			DOG	CHILD				CHILD					CHILD					CHILD	DOG				DOG	CHILD				DOG	CHILD				DOG	CHILD				DOG	CHILD
14	10	DOG	PARTNER				DOG	PARTNER				DOG					DOG					PARTNER					FRIEND	DOG	PARTNER			PARTNER					PARTNER	DOG				DOG					DOG	PARTNER
15	10	DOG	NEIGHBOUR				DOG					DOG					NEIGHBOUR					NEIGHBOUR					DOG					NEIGHBOUR	EDUCATOR				DOG					DOG					DOG
16	10	DOG					DOG					DOG					FRIEND	NEIGHBOUR				NEIGHBOUR	FRIEND				FRIEND	NEIGHBOUR				NEIGHBOUR	FRIEND				DOG					DOG	NEIGHBOUR	FRIEND			DOG
17	9	DOG	FRIEND	FRIEND	EDUCATOR	EDUCATOR	DOG										EDUCATOR	EDUCATOR									DOG					EDUCATOR	DOG	EDUCATOR			DOG					DOG					EDUCATOR	DOG
18	10	DOG					DOG					DOG															DOG					DOG					DOG					DOG					DOG
19	10	DOG					DOG					DOG															DOG															PARENT					DOG
20	10	DOG	PARTNER	FRIEND			DOG					DOG					PARTNER					PARTNER					DOG					DOG					DOG					DOG	PARTNER				DOG
21	10	DOG	PARTNER	EDUCATOR			DOG	PARTNER	FAMILY	EDUCATOR		DOG					EDUCATOR	PARTNER				PARTNER					DOG	PARTNER				DOG					DOG	PARTNER				DOG					DOG	PARTNER
22	10	CAT					CAT					CAT					EDUCATOR					FRIEND	EDUCATOR	FAMILY			CAT					EDUCATOR					CAT					CAT					CAT
23	10	DOG	FRIEND	FAADA	EDUCATOR	EDUCATOR	DOG					DOG					FAADA	EDUCATOR	EDUCATOR	EDUCATOR							FRIEND	FAADA	EDUCATOR	EDUCATOR	DOG	NEIGHBOUR	EDUCATOR	FAADA			DOG					DOG	FRIEND				DOG
24	10	DOG					DOG					DOG					DOG					FRIEND	DOG				DOG					DOG					DOG					DOG					DOG	SIBLING
25	10	DOG	DOG				DOG					DOG					FRIEND					EDUCATOR					DOG	EDUCATOR				DOG										DOG					DOG
26	9.5						PARTNER	DOG																													DOG	PARTNER				PARTNER	DOG				DOG
27	10	DOG	FRIEND				DOG					DOG					PARENT					PARENT	FAMILY	FRIEND			FRIEND	FRIEND	EDUCATOR			DOG					DOG					DOG					DOG
28	10	DOG	PARTNER				DOG	PARTNER				DOG					EDUCATOR					PARTNER	EDUCATOR				EDUCATOR	PARTNER	DOG			PARTNER	DOG				DOG					DOG					DOG
29	10	DOG					DOG					DOG					PSYCHOLOGIST	EDUCATOR				FRIEND					DOG					EDUCATOR	FAADA	DOG			DOG					DOG					DOG
30	10	DOG					DOG					DOG					PARENT IN LAW					PARENT IN LAW	FRIEND				DOG					DOG					DOG					DOG					DOG
31	10	CHILD	DOG	FRIEND			CHILD	DOG				CHILD	DOG				FRIEND					CHILD					CHILD	DOG				FRIEND					CHILD					CHILD	DOG				CHILD	DOG
32	10	DOG					DOG					DOG					PSYCHOLOGIST					PIBLING					DOCTOR	SOCIAL WORKER				DOG					DOG					DOG					DOG
33	10	DOG	FRIEND				DOG	FAMILY				DOG	FRIEND	SIBLING			SOCIAL WORKER	SIBLING				SIBLING	FRIEND				DOG					SOCIAL WORKER	FRIEND				DOG	FAMILY				SIBLING	DOG	FRIEND			DOG	FRIEND
34	10	PARTNER/CHILD	PARENT/DOG	PIBLING/COUSIN			PARTNER/CHILD/PARENT	DOG	FAMILY			DOG					PARENT	PARTNER				PARENT					PARENT	DOG				PARENT/PARTNER					CHILD/PARTNER					PARENT/DOG					DOG
35	10	CAT	FRIEND	FRIEND			CAT					CAT					FRIEND	FRIEND	FRIEND			FRIEND	FRIEND	FRIEND			CAT					FRIEND					CAT	FRIEND				CAT					CAT
36	10	CHILD	DOG				CHILD	DOG				DOG					CHILD					CHILD	FAMILY				DOG					DOG					CHILD	DOG				DOG					DOG
37	10	DOG	SIBLING	FRIEND	FRIEND	SINDICATE	FRIEND	DOG	FAMILY			DOG	FRIEND	FRIEND	SINDICATE		FRIEND	FRIEND	SIBLING	FRIEND		FRIEND	SIBLING	FAMILY	FRIEND	SINDICATE	FRIEND	SIBLING	FRIEND	FAMILY	DOG	FRIEND	FRIEND	SIBLING	DOG	SINDICATE	DOG	FRIEND	FRIEND	FRIEND		DOG	FRIEND	FRIEND	SIBLING		DOG	SIBLING	FRIEND
38	10	DOG	PARENT	FRIEND			DOG	PARENT				DOG					PARENT	FRIEND				PARENT					PARENT	DOG				PARENT					DOG	PARENT				DOG	PARENT				PARENT	DOG
39	10	DOG	FAMILY	DOG			DOG					DOG	PARTNER				PARTNER					PARTNER					DOG	PARTNER				PARTNER	DOG				DOG					DOG					DOG
40	10	DOG	PARTNER	FRIEND			DOG	PARTNER	FAMILY			DOG					PARTNER					PARTNER	PARENT				DOG	PARENT	PARTNER	FRIEND		DOG	PARENT	PARTNER			DOG	PARENT	PARTNER			DOG	PARENT				DOG
41	10	DOG					DOG					DOG										PARENT					DOG					DOG					DOG					DOG					DOG
42	10	DOG					DOG	PARENT	NIBLING			DOG										DOG					NIBLING	PARENT	DOG			NIBLING					DOG					NIBLING	SIBLING				DOG
43	10	DOG/PARENT	FRIEND	PARTNER			DOG	PARENT	PARTNER								SIBLING	SIBLING IN LAW				PARENT					DOG	PARENT	SIBLING IN LAW	SIBLING	PARTNER	DOG	PARENT	SIBLING	SIBLING IN LAW		DOG	PARENT	PARTNER	SIBLING IN LAW		DOG	PARENT	PARTNER	FRIEND		DOG	SIBLING IN LAW	PARTNER
44	10	DOG	FRIEND				DOG					DOG					DOG	FRIEND				ROOM MATE	DOG				DOG	SIBLING				ROOM MATE	FRIEND				DOG					DOG					DOG
45	10	DOG/CHILD	FRIEND	SIBLING			DOG/CHILD					DOG					FRIEND	FRIEND				FRIEND	FRIEND	DOG			DOG/CHILD					DOG/CHILD					DOG/CHILD					DOG					DOG	CHILD
46	10	DOG					DOG					DOG					DOG					DOG					DOG					DOG					DOG	SIBLING				DOG					DOG
47	10	DOG					DOG					DOG					SOCIAL WORKER					DOG					DOG					DOG					DOG					DOG					DOG
48	10	DOG					PIBLING	DOG				DOG					PIBLING	FRIEND				DOG					DOG	PIBLING				PIBLING	FRIEND	DOG			DOG					DOG	PIBLING				DOG
49	10	DOG	CHILD	CHILD			DOG	CHILD	CHILD			DOG	CHILD	CHILD			CHILD	CHILD				CHILD					DOG	CHILD	CHILD			DOG	DOG	DOG			DOG	CHILD	CHILD			DOG					DOG
50	10	DOG	FRIEND	FRIEND	FRIEND		DOG					DOG					FRIEND					FRIEND					FRIEND	DOG				FRIEND	DOG				DOG					FRIEND					DOG
51	10	CHILD	CHILD	DOG	DOG		CHILD	DOG	DOG			DOG	DOG				PARTNER					PARTNER	CHILD				CHILD	CHILD	DOG	DOG		CHILD	CHILD	DOG	DOG		CHILD	CHILD	DOG	DOG		DOG	DOG				DOG	DOG
52	10	DOG	SOCIAL WORKER				DOG					DOG					SOCIAL WORKER					SIBLING					SIBLING	SOCIAL WORKER				SOCIAL WORKER					DOG					DOG					DOG
53	10	CHILD	DOG	FRIEND			CHILD	DOG				DOG					FRIEND					PARENT					CHILD	DOG				CHILD	DOG				CHILD	DOG				DOG					DOG
54	10	DOG					PARENT	SIBLING	DOG			DOG					PARENT					DOG	PARENT				PARENT					DOG					DOG					DOG					DOG
55	10	FRIEND	FRIEND				FAMILY	DOG				DOG					PSYCHOLOGIST	FRIEND	PARENT			PARENT					DOG	FRIEND	FRIEND			DOG					DOG					DOG					DOG
56	10	DOG	FRIEND				DOG					DOG					DOCTOR	PRIEST	SOCIAL WORKER			FRIEND	FAMILY				DOG	FRIEND				DOCTOR	DOG				DOG					DOG					DOG
57	10	CHILD	FRIEND	DOG			CHILD	FRIEND	DOG			CHILD					FRIEND	SIBLING				CHILD	SIBLING	FRIEND			DOG					SIBLING	FRIEND	CHILD			CHILD					DOG					DOG
58	9	DOG					DOG	CHILD	SIBLING			DOG					NEIGHBOUR					DOG	CHILD	NEIGHBOUR			DOG					DOG	NEIGHBOUR	LANDLADY			DOG					DOG					DOG
59	10	CHILD	DOG/CAT				CHILD	DOG/CAT				CAT					FRIEND					CHILD	GRANDCHILD				CHILD	FRIEND	ANIMAL			CHILD	PARENT	DOG/CAT	FRIEND		CHILD	PARENT	ANIMAL			CHILD	DOG/CAT	FRIEND			DOG/CAT
60	10	CAT	CHILD				FAMILY					CAT					PARENT					PARTNER	CHILD	PARENT			PARENT					PARTNER	PARENT	CAT	CHILD		CHILD	CAT				CHILD	CAT/DOG				CAT
61	10	PARTNER	CAT				CAT										PARTNER					PARTNER					PARTNER	PARENT	CAT			CAT					CAT					CAT	PARTNER				CAT
62	10	FRIEND	DOG/CAT				FRIEND	DOG/CAT				DOG/CAT					FRIEND	PSYCHOLOGIST				SIBLING					FRIEND	ROOM MATE				FRIEND	DOG/CAT				DOG/CAT					SIBLING	DOG/CAT				DOG/CAT
63	10	CHILD	GRANDCHILD	DOG			GRANDCHILD	CHILD	DOG			DOG										CHILD					DOG					CHILD	GRANDCHILD				DOG					DOG					DOG
64	10	DOG	FRIEND	RELATIVE			DOG					DOG					CHILD	FRIEND				CHILD	DOG				CHILD	DOG	FRIEND			DOG	CHILD	FRIEND			FRIEND					DOG					DOG
65	10	DOG	RELATIVE	FRIEND			DOG					DOG					CHILD					CHILD					DOG					DOG					DOG					DOG					DOG
66	10	DOG					DOG					DOG					FRIEND					FRIEND					DOG	FRIEND				FRIEND					DOG					DOG					DOG
67	10	DOG	RELATIVE				DOG	RELATIVE				DOG					PARENT/CHILD					PARENT	CHILD	SIBLING			PARENT	CHILD	SIBLING			PARENT					DOG					DOG	RELATIVE				DOG
68	10	CHILD	DOG	CAT			CHILD	DOG	CAT			DOG					CHILD					CHILD					CHILD	DOG				DOG					CHILD	DOG	CAT			CHILD	DOG	CAT			DOG
69	10	DOG	CHILD/CHILD IN LAW	GRANDCHILD			DOG					DOG					CHILD					CHILD					CHILD	SIBLING				CHILD	SIBLING	SOCIAL WORKER			DOG					CHILD	SIBLING				DOG
70	10	NEIGHBOUR	COMMUNITY CENTER	DOG			DOG	SIBLING				DOG					NEIGHBOUR	COMMUNITY CENTER				NEIGHBOUR					NEIGHBOUR	DOG				DOG					DOG					DOG	SIBLING				DOG	NEIGHBOUR
71	10	DOG	DOG				DOG	DOG				DOG	DOG				FRIEND					FRIEND					CHILD	DOG	DOG			CHILD					DOG	DOG				DOG	DOG				DOG	DOG
72	10	FRIEND	CAT				CHILD	RELATIVE	CAT								FRIEND					CHILD					FRIEND															CAT					CAT
73	10	DOG	GRANDCHILD	CHILD	FRIEND	DOG	DOG	CHILD	GRANDCHILD			DOG					FRIEND	COUSIN	PSYCHOLOGIST			CHILD	COUSIN				COUSIN	DOG				SOCIAL WORKER	VETERINARIAN	FAADA			DOG					DOG					DOG
74	10	CAT					CAT					CAT					COUSIN					COUSIN	FRIEND				COUSIN					COUSIN					CAT					CAT					CAT
75	10	DOG	FRIEND				DOG					DOG					FRIEND					FRIEND	CHILD				FRIEND	CHILD				FRIEND					DOG					DOG					DOG
76	10	CHILD	RELATIVE	FRIEND	CAT/DOG		GRANDCHILD	CAT/DOG				CAT/DOG					FRIEND																				DOG/CAT					DOG/CAT					DOG
77	10	DOG	CAT				DOG	CAT				DOG					PARENT					DOG	PARTNER				SIBLING					SIBLING	PARTNER	DOG			DOG					DOG	DOG				DOG
78	10	FRIEND					DOG										SOCIAL WORKER	FRIEND				FRIEND					FRIEND	FRIEND				SOCIAL WORKER					DOG					DOG					DOG	FRIEND
79	9	CAT					CHILD	CAT																			SOCIAL WORKER	FRIEND				PSYCHOLOGIST															CAT
80	10	DOG/CAT					CHILD	DOG/CAT				DOG/CAT					SOCIAL WORKER										FRIEND					SOCIAL WORKER					DOG					DOG/CAT					DOG/CAT
81	10	CAT	DOG	CHILD			CAT	DOG	CHILD			CAT	DOG	CHILD								CHILD					CHILD	CAT	DOG			DOG	CAT				CHILD	DOG	CAT			CHILD	DOG	CAT			DOG	CAT	CHILD
82	10	CHILD	DOG				CHILD	DOG				DOG	CHILD				CHILD					PARENT	CHILD				CHILD										CHILD	DOG				DOG	CHILD				DOG
83	10	FRIEND	CHILD	DOG			FRIEND	CHILD/DOG/FRIEND				DOG	FRIEND	CHILD			PIBLING	FRIEND				FRIEND	CHILD	DOG			FRIEND	PIBLING	DOG	CHILD		FRIEND	PIBLING	CHILD/DOG			CHILD/DOG					CHILD	PIBLING	FRIEND			CHILD/DOG
84	10	DOG/CAT	CHILD				DOG/CAT	CHILD				DOG/CAT					PIBLING					PIBLING					DOG/CAT	PIBLING				DOG/CAT					DOG/CAT					DOG/CAT					DOG/CAT
85	10	CAT										CAT					SOCIAL WORKER										CAT					CAT					CAT					CAT					CAT
86	10	DOG	CHILD	FAMILY	FRIEND							DOG										DOG	PARENT	CHILD								FRIEND	NEIGHBOUR				FAMILY	CHILD	DOG								DOG	FRIEND	FAMILY
87	10	DOG	FRIEND				DOG	FRIEND	PARENT			DOG										PARENT					PARENT	FRIEND	DOG			PARENT	FRIEND				DOG	FRIEND				DOG					DOG
88	10	DOG					DOG					DOG					FRIEND					FRIEND					DOG					DOG					DOG					DOG					DOG
89	10	CHILD	DOG				CHILD	DOG				DOG	CHILD				PIBLING	FRIEND				PIBLING	FRIEND				FRIEND	DOG	CHILD			FRIEND	DOG	CHILD			CHILD	DOG				DOG					DOG
90	10	DOG					DOG					DOG										DOG										SOCIAL WORKER					DOG					DOG					DOG
91	10	DOG	FRIEND				DOG					DOG					PSYCHOLOGIST/SOCIAL WORKER					PSYCHOLOGIST					DOG					DOG					DOG					DOG	PARENT				DOG
92	10	CAT					CAT					CAT					SOCIAL WORKER	FRIEND				FRIEND	SOCIAL WORKER				FRIEND					FRIEND					CAT	SOCIAL WORKER				CAT	FRIEND				CAT
93	10	PARTNER	CAT				CAT					CAT					FRIEND	SOCIAL WORKER				SOCIAL WORKER					PARTNER					PARTNER					CAT	CAT				PARENT	PARTNER				CAT	CAT
94	10	DOG	GRANDCHILD	CHILD	FRIEND		DON'T WANT TO DISCLOSE										FRIEND					FRIEND					FRIEND					CHILD					DOG										DON'T WANT TO DISCLOSE
95	10	DOG	FRIEND	SOCIAL WORKER	CHILD		CHILD					SOCIAL WORKER	PSYCHOLOGIST				SOCIAL WORKER	PSYCHOLOGIST				CHILD	SOCIAL WORKER	PSYCHOLOGIST			CHILD	PARENT	SIBLING			CHILD					CHILD	DOG				CHILD					DOG
96	10	DOG/CAT					DOG/CAT					CAT	DOG/CAT				SIBLING	FRIEND				PARENT					PARENT	SIBLING	SIBLING			PARENT										PARENT	SIBLING	PARENT			DOG/CAT
97	10	DOG	PARENT	CHILD	FRIEND		PARENT	CHILD	FRIEND	DOG		DOG															PARENT	FRIEND				DOG					CHILD	DOG				DOG					DOG	CHILD
98	10	PARTNER	DOG	SIBLING			SIBLING	PARENT				DOG					PARENT					PARENT	SIBLING				PARENT	SIBLING	PARTNER			DOG	PARTNER				DOG					DOG	PARENT	SIBLING			DOG	PARTNER
99	10	DOG	FRIEND	FRIEND			DOG					DOG										FRIEND	FRIEND				FRIEND					FRIEND					DOG					DOG					DOG
100	10	DOG	PARENT	CHILD	FRIEND		PARENT	DOG	CHILD			DOG					PSYCHOLOGIST					PARENT					PARENT	FRIEND	DOG			PARENT	PARENT	DOG			DOG	CHILD				DOG	PARENT				DOG
[truncated: 47 more columns]

## Sheet: S3-Subject-level data
ID	Number of source types	Top source	Number of top source mentions	Number of questions with NO source of support	Number of questions CA nominated	Number of questions CA only source	Proportion of questions CA top rank	Overall rank COMPANION ANIMAL	Overall rank FRIEND	Overall rank CHILD	Overall rank PARENT	Overall rank SIBLING	Overall rank PARTNER
1	4	DOG	17	0	17	13	0.75	1.05882	2.8	NA	NA	NA	NA
2	3	DOG	18	0	18	17	1	1	1.5	NA	NA	NA	NA
3	2	DOG	13	1	13	13	NA	1	1.375	NA	NA	NA	NA
4	6	DOG	12	2	12	8	0.25	1.5	1.71429	1.5	3	NA	1.33333
5	8	DOG, CAT	17	2	17	11	0.666667	1.70588	2	NA	2	NA	NA
6	3	DOG	14	0	14	13	1	1.07143	NA	NA	1	NA	1
7	2	DOG	15	3	15	15	0	1	NA	NA	NA	NA	NA
8	3	DOG	18	0	18	14	0.2	1	2	NA	2.2	NA	NA
9	5	DOG	16	0	16	11	NA	1.3125	NA	NA	NA	2	1.4
10	3	DOG	17	0	17	14	0.333333	1.17647	1.66667	NA	NA	NA	NA
11	5	DOG	15	1	15	7	0.375	1.53333	NA	NA	2.33333	3	1.5
12	3	DOG	18	0	18	16	0.882353	1.11111	1	NA	NA	NA	NA
13	3	CHILD	19	0	17	0	0.5	1.11765	NA	1.89474	NA	NA	NA
14	3	DOG	17	0	17	9	1	1.23529	1	NA	NA	NA	1.6
15	3	DOG	16	0	16	15	0	1	NA	NA	NA	NA	NA
16	3	DOG	15	0	15	12	0.666667	1.13333	2	NA	NA	NA	NA
17	3	DOG	13	3	13	9	0.5	1.15385	2.5	NA	NA	NA	NA
18	3	DOG	16	2	16	16	1	1	NA	NA	NA	NA	NA
19	2	DOG	11	7	11	10	1	1	NA	NA	1.5	NA	NA
20	3	DOG	17	0	17	15	1	1	3	NA	NA	NA	1.5
21	4	DOG	17	0	17	7	0.833333	1	NA	NA	NA	NA	1.91667
22	4	CAT	16	0	16	16	NA	1	1	NA	NA	NA	NA
23	5	DOG	15	2	15	9	0.666667	1.26667	1.83333	NA	NA	NA	NA
24	3	DOG	19	0	19	16	0.5	1.05263	1	NA	NA	2	NA
25	4	DOG	14	3	14	12	0.285714	1.13333	1	NA	NA	NA	NA
26	3	DOG	10	8	10	3	1	1.5	3	NA	NA	NA	1.25
27	5	DOG	15	0	15	14	NA	1	2	NA	1	NA	NA
28	3	DOG	17	0	17	13	0.5	1.17647	NA	NA	NA	NA	1.6
29	5	DOG	17	0	17	16	1	1.11765	1	NA	NA	NA	NA
30	3	DOG	16	0	16	15	0.0833333	1	2	NA	NA	NA	NA
31	3	CHILD	15	0	14	2	0.909091	1.78571	1.66667	1.06667	NA	NA	NA
32	5	DOG	15	0	15	15	1	1	NA	NA	NA	NA	NA
33	8	DOG	15	0	15	4	0.125	1.06667	2	NA	NA	1.75	NA
34	7	DOG	15	0	15	7	0.666667	1.26667	NA	1	1.14286	NA	1.125
35	3	CAT	16	0	16	14	0	1.21053	2	NA	NA	NA	NA
36	3	DOG	17	0	17	9	0.538462	1.47059	NA	1.1	NA	NA	NA
37	6	FRIEND	18	0	16	1	0.888889	1.6875	2.625	NA	2.33333	2.5	NA
38	3	DOG, PARENT	16	0	16	3	1	1.375	2.5	NA	1.4375	NA	NA
39	3	DOG	17	0	17	8	NA	1.16667	NA	NA	NA	NA	1.7
40	6	DOG	17	0	17	6	1	1	3.5	NA	2	NA	2.22222
41	4	DOG	16	1	16	14	0.5	1.11765	1	NA	1.66667	NA	NA
42	6	DOG	11	1	11	9	0.5	1.18182	1	NA	2	2	NA
43	6	DOG	16	1	16	3	0.923077	1.1875	3.33333	NA	2.08333	3	3
44	4	DOG	18	0	18	14	0.75	1.05556	2	NA	NA	2	NA
45	4	DOG	18	0	18	4	0.857143	1.16667	1.85714	1.23077	NA	3	NA
46	3	DOG	19	0	19	15	1	1	2	NA	NA	2	NA
47	2	DOG	18	0	18	18	0.75	1	NA	NA	NA	NA	NA
48	3	DOG	18	0	18	10	1	1.16667	3.2	NA	NA	NA	NA
49	2	DOG, CHILD	15	0	15	4	0.5	1.17647	NA	2.25926	NA	NA	NA
50	2	DOG	13	2	13	9	1	1.15385	1.7	NA	NA	NA	NA
51	3	DOG	15	0	15	5	0.1	2.72414	NA	1.47368	NA	NA	1
52	3	DOG	15	0	15	12	0.5	1	NA	NA	NA	1	NA
53	4	DOG	14	0	14	4	0.666667	1.71429	2	1.15385	1	NA	NA
54	3	DOG	17	0	17	15	0.666667	1.11765	NA	NA	1.25	2	NA
55	6	DOG	16	0	16	10	0.3	1.125	2.125	NA	2	NA	NA
56	7	DOG	17	0	17	11	NA	1.11765	1.6	NA	2	NA	NA
57	5	DOG	13	0	13	3	1	1.69231	2.14286	1.33333	NA	2	NA
58	5	DOG	18	0	18	14	0.111111	1	NA	2	NA	3	NA
59	8	CHILD	15	0	12	3	0.125	2.21429	2.5	1.13333	2.25	NA	NA
60	6	CHILD	12	0	11	3	0.333333	2	NA	1.66667	1.6	NA	1
61	4	CAT	14	1	14	8	0	1.42857	1.5	NA	2	NA	1.22222
62	7	DOG, CAT	15	0	15	6	0.111111	1.53333	1.2	NA	NA	1	NA
63	4	DOG	12	2	12	9	0.8	1.41667	1	1.16667	NA	NA	NA
64	5	DOG	16	0	16	6	1	1.125	2.16667	1.6	3	NA	NA
65	5	DOG	17	0	17	16	0.5	1	3	1	NA	NA	NA
66	3	DOG	15	1	15	13	0.6	1.06667	1.6	NA	NA	1	NA
67	5	DOG	13	1	13	8	1	1.15385	NA	1.5	1	3	NA
68	3	DOG	15	0	15	8	0.714286	1.8	NA	1	NA	NA	NA
69	6	DOG	12	0	12	8	0.5	1	NA	1.5	NA	1.8	NA
70	4	DOG	15	0	15	8	0.571429	1.2	NA	NA	NA	2	NA
71	4	DOG	16	0	16	14	1	1.54839	1	1	NA	NA	NA
72	6	CAT	7	5	7	5	0.333333	1.42857	1	1	1	NA	NA
73	10	DOG	15	0	15	8	0.8	1.4375	2.5	2	NA	NA	NA
74	3	CAT	15	0	15	15	0	1	2	NA	NA	NA	NA
75	3	DOG	14	0	14	11	0	1	1.28571	2	NA	NA	NA
76	6	DOG	10	7	10	8	0	1.45455	2	1	NA	NA	NA
77	6	DOG	16	0	16	13	NA	1.42857	NA	1	1	1	1.66667
78	3	FRIEND	12	2	8	3	0	1.125	1.46154	NA	NA	NA	NA
79	5	CAT	5	10	5	4	0	1.2	1.5	1	NA	NA	NA
80	6	DOG	12	2	12	11	0	1.08333	1	1.5	NA	NA	NA
81	3	DOG	17	1	17	3	0.642857	1.66667	NA	1.66667	NA	NA	NA
82	3	DOG	15	1	15	6	0.222222	1.6	NA	1.41667	1.33333	NA	NA
83	4	CHILD	17	0	16	0	0.5625	1.8125	1.5	1.82353	NA	NA	NA
84	5	DOG, CAT	17	0	17	11	0.666667	1.17647	NA	1.66667	2.5	NA	NA
85	2	CAT	15	3	15	15	NA	1	NA	NA	NA	NA	NA
86	6	DOG	14	4	14	8	0.833333	1.14286	2.2	2.33333	2	NA	NA
87	3	DOG	13	2	13	7	0.833333	1.15385	2	NA	1.33333	NA	NA
88	2	DOG	17	0	17	16	0	1.05882	1	NA	NA	NA	NA
89	4	DOG	17	0	17	5	0.166667	1.58824	1.83333	1.45455	NA	NA	NA
90	2	DOG	16	2	16	16	NA	1	NA	NA	NA	NA	NA
91	5	DOG	17	0	17	15	1	1	2	NA	2	NA	NA
92	4	CAT	13	0	13	9	0.75	1.3125	1.57143	NA	NA	NA	NA
93	5	CAT	13	0	13	9	0	1.4	1	NA	1	NA	1.125
94	5	DOG	6	3	6	4	0.5	1.16667	1.75	1.66667	NA	NA	NA
95	7	CHILD	13	0	8	4	0.25	1.625	2	1.23077	3	4	NA
96	7	DOG, CAT	8	2	8	7	1	1.27273	1.5	NA	1.42857	2.2	1
97	4	DOG	15	2	15	6	0.444444	1.53333	2.75	1.66667	1.25	NA	NA
98	4	DOG	14	0	14	2	0.5	1.64286	NA	NA	1.6	2.54545	1.91667
99	2	DOG	12	1	12	11	1	1	1.44444	NA	NA	NA	NA
100	5	DOG	16	1	16	2	0.5	1.5625	3	1.9	1.81818	NA	NA

## Sheet: S4-Item-level data
Order	Item	Number of subjects with NO source of support	Number of subjects who nominated CA	Number of subjects CA only source	Proportion of subjects CA top rank	Mean rank (SD) COMPANION ANIMAL	Mean rank (SD) FRIEND	Mean rank (SD) CHILD	Mean rank (SD) PARENT	Mean rank (SD) SIBLING	Mean rank (SD) PARTNER
1	Who do you enjoy spending your time with?	1	97	33	0.671875	1.29 (0.61)	2.38 (0.93)	1.77 (0.91)	1.80 (0.45)	2.67 (0.58)	1.64 (0.67)
2	Who do you not like being away from?	2	94	47	0.425532	1.37 (0.67)	2.13 (1.36)	1.54 (0.71)	1.82 (0.75)	2.00 (0.82)	1.89 (0.78)
3	Who do you like to be with when you're upset or feeling down about something?	9	89	78	0.909091	1.01 (0.11)	2.00 (0.00)	2.00 (0.76)	NA	3.00 (0.00)	2.00 (0.00)
4	Who do you value the most for advice?	15	5	4	1	1.00 (0.00)	1.29 (0.46)	1.00 (0.00)	1.18 (0.60)	1.80 (0.84)	1.38 (0.52)
5	Who do you turn to first to share that you've achieved something good?	13	16	7	0.444444	1.44 (0.73)	1.41 (0.69)	1.39 (0.58)	1.32 (0.58)	1.71 (0.76)	1.10 (0.32)
6	Who can you always count on?	4	68	27	0.317073	1.68 (1.01)	1.46 (0.74)	1.44 (0.86)	1.31 (0.48)	2.25 (0.87)	2.30 (1.25)
7	Who helps you the most in difficult times?	6	56	27	0.275862	1.55 (0.81)	1.52 (0.81)	1.73 (1.03)	1.40 (0.52)	2.00 (1.00)	1.40 (0.70)
8	Which individuals give you reasons to get up every morning?	5	90	60	0.533333	1.19 (0.47)	1.60 (0.55)	1.20 (0.41)	2.00 (0.00)	2.00 (0.00)	1.86 (0.90)
9	If everyone else abandoned you, who do you think would always be there?	3	89	61	0.714286	1.09 (0.29)	2.56 (0.88)	1.20 (0.42)	1.64 (0.50)	2.22 (0.97)	2.00 (0.71)
10	Who do you think keeps you company the most?	0	99	81	0.833333	1.03 (0.17)	2.60 (0.89)	1.83 (0.75)	1.00 (0.00)	2.00 (0.00)	2.25 (0.50)
11	Who is always there when you need them?	2	83	42	0.585366	1.31 (0.70)	1.95 (0.76)	1.75 (0.77)	1.85 (0.90)	2.50 (1.31)	1.14 (0.38)
12	Who is more attentive to you?	2	84	47	0.540541	1.31 (0.69)	1.57 (0.65)	1.67 (0.82)	1.50 (0.65)	2.40 (1.14)	2.00 (1.00)
13	Who do you share the most activities or fun moments with?	2	85	50	0.628571	1.16 (0.40)	1.70 (0.66)	1.14 (0.36)	2.50 (2.12)	NA	1.50 (0.53)
14	Who do you spend the most time with while resting?	1	97	79	0.722222	1.06 (0.28)	2.33 (0.58)	1.60 (0.55)	2.33 (0.58)	2.00 (0.00)	1.60 (0.97)
15	Who do you tell things you wouldn't share with anyone else?	12	72	55	0.352941	1.19 (0.52)	1.36 (0.50)	1.40 (0.52)	1.33 (0.58)	2.00 (1.00)	1.67 (0.82)
16	Who do you hug most often?	2	94	64	0.633333	1.14 (0.40)	2.33 (1.53)	1.33 (0.49)	2.00 (1.41)	2.50 (0.71)	1.57 (0.53)
17	Who do you kiss most often?	5	89	66	0.434783	1.17 (0.43)	2.50 (2.12)	1.27 (0.46)	2.00 (1.41)	2.00 (0.00)	1.33 (0.52)
18	Who do you give gifts to most often?	7	72	50	0.590909	1.14 (0.39)	1.67 (0.82)	1.24 (0.52)	2.40 (0.89)	4.00 (0.00)	1.25 (0.50)
19	Who do you enjoy taking care of the most?	1	98	68	0.7	1.12 (0.44)	2.00 (0.00)	1.31 (0.48)	2.75 (0.50)	4.00 (0.00)	1.71 (0.49)

## Sheet: S5-Summary statistics
Variable	N	Missing	Mean	Median	Standard deviation	Minimum	Maximum	Q1	Q3
Family membership scale	100	0	9.96	10	0.202	9	10	10	10
Number of source types	100	0	4.22	4	1.64	2	10	3	5
Number of questions NO source	100	0	0.92	0	1.81	0	10	0	1
Number of questions CA nominated	100	0	14.8	15	2.81	5	19	13.8	17
Number of questions CA only source	100	0	9.46	9	4.7	0	18	6	14
Proportion of questions animal top rank	91	9	0.566	0.57	0.352	0	1	0.27	0.9
Overall rank COMPANION ANIMAL	100	0	1.26	1.16	0.303	1	2.72	1	1.43
Overall rank FRIEND	68	32	1.85	1.85	0.659	1	3.5	1.433	2.13
Overall rank CHILD	37	63	1.46	1.47	0.388	1	2.33	1.1	1.67
Overall rank PARENT	36	64	1.75	1.75	0.597	1	3	1.25	2.02
Overall rank SIBLING	23	77	2.17	2	0.771	1	4	1.9	2.77
Overall rank PARTNER	20	80	1.5	1.45	0.495	1	3	1.13	1.68
Proportion of subjects animal top rank	19	0	0.595	0.59	0.195	0.28	1	0.435	0.705

## Sheet: S6- Support correlations
		Number of questions CA nominated	Number of questions CA only source	Proportion of questions animal top rank	Overall rank COMPANION ANIMAL
Number of human source types	N	100	100	91	100
	Spearman's rho	-0.198742	-0.338876	-0.0523443	0.295851
	p-value	0.0474511	0.000563109	0.622176	0.00280332
	Adjusted p-value	0.0949021	0.00225244	0.622176	0.00840996

## Sheet: S7-Gender differences
Variable	U	p-value	Adjusted p-value	Effect size (rank biserial correlation)
Number of source types	1503.5	0.0142167	0.0710835	0.285043
Number of questions NO source	1059	0.35311	0.706221	-0.0948718
Number of questions CA nominated	932	0.0854443	0.256333	-0.203419
Number of questions CA only source	810	0.009837	0.059022	-0.307692
Proportion of questions animal top rank	862	0.403438	0.706221	-0.104416
Overall rank COMPANION ANIMAL	1465.5	0.032958	0.131832	0.252564
Group Descriptives
Variable	Group	N	Mean	SD
Number of source types	M	39	3.718	1.395
	F	60	4.483	1.672
Number of questions NO source	M	39	1.154	1.94
	F	60	0.783	1.728
Number of questions CA nominated	M	39	15.231	2.86
	F	60	14.467	2.777
Number of questions CA only source	M	39	11	4.401
	F	60	8.55	4.659
Proportion of questions animal top rank	M	35	0.608	0.346
	F	55	0.547	0.356
Overall rank COMPANION ANIMAL	M	39	1.185	0.217
	F	60	1.32	0.34

## Sheet: S8-Age correlation
Variable	N	Spearman's rho	p-value	Adjusted p-value
Number of source types	100	-0.005	0.957	1
Number of questions NO source	100	0.024	0.814	1
Number of questions CA nominated	100	-0.087	0.391	1
Number of questions CA only source	100	0.298	0.003	0.0157806
Proportion of questions animal top rank	91	-0.111	0.294	1
Overall rank COMPANION ANIMAL	100	-0.196	0.051	0.25482
Note. * p < .05, ** p < .01, *** p < .001
